# Supplementary material for: Inhibition of Metastasis by Polypyridyl Ru(II) Complexes through Modification of Cancer Cell Adhesion – In Vitro Functional and Molecular Studies
Source: J Med Chem. 2022 Jul 27;65(15):10459–70. doi: 10.1021/acs.jmedchem.2c00580 (PMC9376949; doi:10.1021/acs.jmedchem.2c00580)
Supplement: Supplementary file 2 — jm2c00580_si_002.csv [file jm2c00580_si_002.csv]

Compound	SMILE	A375 normoxia IC50 (μM)	A375 hypoxia IC50 (μM)	A2058 normoxia IC50 (μM)	A2058 hypoxia IC50 (μM)	MCF-7 IC50 (μM)	MDA-MB-231 IC50 (μM)	HaCat normoxia (μM)	HaCat hypoxia (μM)
Ru1	C1(C2=CC=CC=[N]2[Ru+2]34([N]5=C(C6=C7C(C8=CC=CC=C8)=CC=[N]64)C(C=C7)=C(C9=CC=CC=C9)C=C5)%10[N]%11=CC=C(C%12=CC=CC=C%12)C%13=C%11C%14=[N]3C=CC(C%15=CC=CC=C%15)=C%14C=C%13)=[N]%10C=CC=C1.[Cl-].[Cl-]	9.7 ± 0.4	8.4 ± 0.2	4.9 ± 0.9	6.7 ± 0.3	3.9 ± 0.6	0.8 ± 0.6	22 ± 3	14 ± 3
Ru2	O=[N+](C1=NC=CN1CCCC2=CC=[N]([Ru+2]34([N]5=C(C6=C7C(C8=CC=CC=C8)=CC=[N]64)C(C=C7)=C(C9=CC=CC=C9)C=C5)%10[N]%11=CC=C(C%12=CC=CC=C%12)C%13=C%11C%14=[N]3C=CC(C%15=CC=CC=C%15)=C%14C=C%13)C(C%16=[N]%10C=CC=C%16)=C2)[O-].[Cl-].[Cl-]	11.2 ± 0.9	19.8 ± 1.0	10.8 ± 0.8	17.5 ± 2.7	13 ± 2	3.8 ± 0.2	19 ± 4	16 ± 2
Ru3	O=C(N)N/N=C/C(N=C1)=CC=C1C#CCCC2=CC=[N]([Ru+2]34([N]5=C(C6=C7C(C8=CC=CC=C8)=CC=[N]64)C(C=C7)=C(C9=CC=CC=C9)C=C5)%10[N]%11=CC=C(C%12=CC=CC=C%12)C%13=C%11C%14=[N]3C=CC(C%15=CC=CC=C%15)=C%14C=C%13)C(C%16=[N]%10C=CC(C)=C%16)=C2.[Cl-].[Cl-]	15.0 ± 0.6	11.6 ± 1.5	4.7 ± 0.5	14.8 ± 1.8	13.1 ± 0.3	1.8 ± 0.3	27.7 ± 0.8	18.6 ± 0.6
